# Supplementary material for: Prediction of Suitable Habitat Distribution of Cryptosphaeria pullmanensis in the World and China under Climate Change
Source: J Fungi (Basel). 2023 Jul 11;9(7):739. doi: 10.3390/jof9070739 (PMC10381404; doi:10.3390/jof9070739)
Supplement: Supplementary file 1 [file jof-09-00739-s001.zip]

Archive with 12 entries (12 files):
- Figure S1 Correlation analysis of various environmental factors.pdf
- Figure S2. Jackknife test of variable importance Regularized training gain.tif
- Figure S3 The receiver operating characteristic curve.tif
- Figure S4 Response curves for predictiors in MaxEne model.jpg
- Table S1. Geographical distributions of C. pullmanensis species sampled in this study.pdf
- Table S2 Environmental variables for current period model analysis.pdf
- Table S3 The environmental variables used in this study.pdf
- Table S4. The relevant parameters for the best model generated by kuenm.pdf
- Table S5 Percent contribution and permutation importance of 11 variables.pdf
- Table S6 The proportion of suitable areas for growing different grades of C. pullmanensis around world.pdf
- Table S7 The proportion of suitable areas for growing different grades of C. pullmanensis in China.pdf
- Table S8. Percentage of distrbution changes of C.pumanensis between current and future climate-change scenarios in China.pdf
